# Supplementary material for: IAA-miR164a-NAC100L1 module mediates symbiotic incompatibility of cucumber/pumpkin grafted seedlings through regulating callose deposition
Source: Hortic Res. 2023 Dec 29;11(2):uhad287. doi: 10.1093/hr/uhad287 (PMC10873582; doi:10.1093/hr/uhad287)
Supplement: Web_Material_uhad287 [file web_material_uhad287.zip]

Archive with 2 entries (2 files):
- Supplementary Figures-20231128.pdf
- Supplementary Tables-20231128.docx
